# Supplementary material for: How to make Asthma Right Care ‘easy’ in primary care: learnings from the 2023 Asthma Right Care Summit
Source: NPJ Prim Care Respir Med. 2024 Apr 26;34:4. doi: 10.1038/s41533-024-00366-x (PMC11053093; doi:10.1038/s41533-024-00366-x)
Supplement: Supplementary file 3 — Dataset [file 41533_2024_366_MOESM3_ESM.xlsx]

## Sheet: Respondents
	Name	Country	Type	Specialty				n	%
1	Ana Stok	Argentina	IPCRG contact	Pulmonologist			Primary care:	40	70.1754
2	Carlos Martin Elias Rein	Argentina	Delegate	Pulmonologist			IPCRG Contacts:	30	52.6316
3	Sergio Zunino	Argentina	Delegate	Pulmonologist			Faculty:	8	14.0351
4	Debbie Rigby	Australia	IPCRG contact	Primary Care			Delegates:	19	33.3333
5	Ajay Kumarroy	Bangladesh	IPCRG contact	Primary Care
6	Monsur Habib	Bangladesh	IPCRG contact	Primary Care
7	Nazim Uzzaman	Bangladesh	IPCRG contact	Primary Care
8	Sónia Martins	Brazil	IPCRG contact	Primary Care
9	Alan Kaplan	Canada	Delegate	Primary Care
10	Chunhua Chi	China	IPCRG contact	Primary Care
11	Jaime Gómez Ayala	Colombia	Delegate	Internal medicine
12	Luis Ugalde	Costa Rica	Delegate	Pulmonologist
13	Josephine Vargas	Dominican Republic	IPCRG contact	Primary Care
14	Haytham Diab	Egypt	Delegate	Pulmonologist
15	Ayman Farghaly	Egypt	Delegate	Pulmonologist
16	Izolde Bouloukaki	Greece	IPCRG contact	Primary Care
17	Ioanna Tsiligianni	Greece	Delegate	Primary Care
18	Monica Barne	India	IPCRG contact	Primary Care
19	Andrew Owuor	Kenya	Delegate	Pulmonologist
20	Ee Ming Khoo	Malaysia	Faculty	Primary Care
21	Hani Salim	Malaysia	IPCRG contact	Primary Care
22	Désirée Larenas-Linnemann	Mexico	Delegate	Paediatric allergist
23	Nora Martínez	Mexico	IPCRG contact	Secondary Care
24	Gloria Pila	Mexico	Delegate	Paediatric pulmonologist
25	Katarina Stavric	North Macedonia	IPCRG contact	Primary Care
26	Osman Yusuf	Pakistan	IPCRG contact	Primary Care
27	Jaime Correia de Sousa	Portugal	Faculty	Primary Care
28	Cláudia Vicente	Portugal	Faculty	Primary Care
29	Carmen Busneag	Romania	IPCRG contact	Primary Care
30	Sergiu Chirila	Romania	IPCRG contact	Primary Care
31	Adela Iancu	Romania	IPCRG contact	Primary Care
32	Catalina Panaitescu	Romania	IPCRG contact	Primary Care
33	Ong Kian Chung	Singapore	IPCRG contact	Primary Care
34	Žan Trontelj	Slovenia	IPCRG contact	Primary Care
35	Ismail Kalla	South Africa	Delegate	Pulmonologist
36	Ayanda Trevor Mnguni	South Africa	Delegate	Pulmonologist
37	Marina Garcia Pardo	Spain	Delegate	Emergency Care
38	Mar Martínez	Spain	Faculty	Primary Care
39	Francesc Moranta Ribas	Spain	IPCRG contact	Primary Care
40	Miguel Roman Rodriguez	Spain	Delegate	Primary Care
41	Bjorn Stallberg	Sweden	IPCRG contact	Primary Care
42	Samuel Chen Hung-Ling	Taiwan	Delegate	Primary Care
43	Kulachade Gesakomol	Thailand	Delegate	Primary Care
44	Apichai Wattanapisit	Thailand	IPCRG contact	Primary Care
45	Asma Ben Brahem	Tunisia	IPCRG contact	Primary Care
46	Habib Ghedira	Tunisia	Faculty	Pulmonologist
47	Umut Gok Balci	Turkey	IPCRG contact	Primary Care
48	Winceslaus Katagira	Uganda	IPCRG contact	Primary Care
49	Darush Attar-Zadeh	United Kingdom	Faculty	Primary Care
50	Katherine Hickman	United Kingdom	IPCRG contact	Primary Care
51	Garry MacDonald	United Kingdom	IPCRG contact	Primary Care
52	Vince Mak	United Kingdom	Faculty	Primary Care
53	Siân Williams	United Kingdom	Faculty	Primary Care
54	Samir Naik	United Arab Emirates	Delegate	Pulmonologist
55	Mazen Zouayhed	United Arab Emirates	Delegate	Pulmonologist
56	Stephen Brunton	United States of America	IPCRG contact	Primary Care
57	Quan Vu Tran Thien	Vietnam	IPCRG contact	Primary Care

## Sheet: Country data
	Total	Income			Countries	Proportion (%)
Argentina	3	Upper middle		Low income	1	3.0303
Australia	1	High income		Lower-middle income	7	21.2121
Bangladesh	3	Lower middle		Upper-middle income	12	36.3636
Brazil	1	Upper middle		High income	13	39.3939
Canada	1	High income			33
China	1	Upper middle
Colombia	1	Upper middle
Costa Rica	1	Upper middle
Dominican Republic	1	Upper middle
Egypt	2	Lower middle
Greece	2	High income
India	1	Lower middle
Spain	4	High income
Kenya	1	Lower middle
North Macedonia	1	Upper middle
Malaysia	2	Upper middle
Mexico	3	Upper middle
Pakistan	1	Lower middle
Portugal	2	High income
Romania	4	High income
Singapore	1	High income
Slovenia	1	High income
South Africa	2	Upper middle
Sweden	1	High income
Taiwan	1	High income
Thailand	2	Upper middle
Tunisia	2	Lower middle
Turkey	1	Upper middle
Uganda	1	Low income
United Kingdom	5	High income
United Arab Emirates	2	High income
United States	1	High income
Vietnam	1	Lower middle
TOTAL	57

## Sheet: All data
	1) Please enter your country	2) In your country, is there a national strategy for non-communicable diseases?	2.1 - Is asthma included?	3) Regarding asthma diagnosis in general, how often:	3.1 - Is asthma diagnosed in primary care?	3.2 - Does diagnosis include an objective measure (e.g. peak flow, spirometry, other)?	3.2.1 - If used, please specify which measure	3.3 - Is asthma diagnosed over several consultations?	4) In your country, what medicines can primary care practitioners prescribe for the management of mild to moderate asthma?	4.1 - Are there any barriers to people with asthma accessing these prescriptions?	4.1.1 - If yes, what are they?	5) Typically, how often do people with asthma participate in the choice of inhaler devices for managing their asthma?	5.1 - Are there any barriers to involving people with asthma in treatment decisions?	5.1.1 - If yes, what are they?	6) In primary care in your country, how often would you say people with asthma:	6.1 - Receive inhaler technique training when a device is prescribed?	6.2 - Receive inhaler technique training when a device is issued by a pharmacist?	6.3 - Have their inhaler technique checked during their asthma consultation?	6.4 - Are offered an asthma action plan?	6.5 - Are offered help to quit tobacco, if they are also a tobacco user?	7) In your experience, how often are people with asthma followed up consistently by the same team?	7.1 - What is the typical frequency of follow-up?	7.2 - What are the barriers and solutions to continuity of care (e.g. shared electronic patient record, patient-held record, call and recall systems)?	7.3 - Is there a preferred structure for asthma reviews?	7.3.1 - If yes, what structure is used?	8) Are people with asthma referred in a timely manner to secondary healthcare professionals when their symptom control is poor and cannot be managed in primary care?	8.1 - If yes, what are the processes in place to enable that?	8.2 - If not, what are the existing barriers?	9) In your country, is there a local/national guideline available for asthma-treating physicians?	9.1 - If yes, please provide the URL and date of the current local/national guideline	9.2 - Were primary care practitioners involved in producing this guideline?	9.3 - If there is no local/national guideline available in your country, what guideline(s) do asthma-treating physicians follow?	9.4 - To what extent do you believe this local/national guideline is implemented in clinical practice?	9.5 - What are the challenges to implementing this guideline in clinical practice, if any?	9.6 - Are there national policies to support the implementation of the local/national guideline in clinical practice (e.g. targets/incentives, electronic data, restrictions on the number of prescriptions of certain medications per year, making certain med	9.6.1 - If yes, what are these policies?	9.6.2 - If no, what policies could be useful?	10) To what extent do you believe that the GINA 2023 track 1 and track 2 recommendations are implemented in clinical practice?	10.1 - Are there any data to support your view?	10.2 - What are the challenges to implementing GINA 2023 track 1 and track 2 recommendations in clinical practice, if any?	10) To what extent do you believe that the GINA 2023 track 1 recommendations are implemented in clinical practice?	10.1 - Are there any data to support your view?	10.2 - What are the challenges to implementing GINA 2023 track 1 recommendations in clinical practice, if any?	10) To what extent do you believe that the GINA 2023 track 2 recommendations are implemented in clinical practice?	10.1 - Are there any data to support your view?	10.2 - What are the challenges to implementing GINA 2023 track 2 recommendations in clinical practice, if any?
1	United Kingdom	Yes	Yes		Usually	Frequently	Spirometry FeNO and Peak Flow + history	Frequently	ICS + LABA, ICS + LABA + SABA, ICS + SABA, LTRA, MART, OCS, SABA monotherapy, SMART	Yes	Prescription charges	Frequently	Yes	Time and skill set of clinician (communication skills)		Occasionally	Occasionally	Frequently	Occasionally	Occasionally	Occasionally	Other (please specify): depends on the severity and how high a risk the patient is	Skills set, communication between primary (including community pharmacy), secondary, tertiary care - electronic systems not always talking to each other	Yes	Templates are used on electronic systems (short or long)	Occasionally	recognition of poor asthma control may not be there - patient and clinician. This is improving since system searches can be done to identify patients at high risk and invited in for an urgent review.		Yes	https://www.brit-thoracic.org.uk/quality-improvement/guidelines/asthma/	Yes		Frequently	Time, lack of workforce, prioritisation, skill set	Yes	Quality of Outcomes and Framework		Rarely	No	Only receiving a new MHRA licence for AIR, national guidelines don't reflect these changes yet
2	Taiwan	Yes	Yes		Usually	Always	Peak Flow mostly	Occasionally	ICS + LABA, LTRA	No		Always	Yes	Stigma		Always	Occasionally	Frequently	Always	Always	Frequently	Every 3–4 months	Call and recall system	Yes	ACT	Always	Electrical referral		Yes	https://www.tspccm.org.tw/media/12960	Yes		Frequently	https://www.tspccm.org.tw/media/12960	Yes	Asthma P4P		Frequently	NA	National Health Insurance System Awareness
3	Portugal	Yes	Yes		Frequently	Occasionally	peak flow, spirometry	Frequently	ICS + LABA;ICS + SABA;LTRA;MART;SABA monotherapy;SMART	Yes	Financial burden for some patients, in spite of NHS paying 69% of the cost of each medicine with no limits on the number per month /year	Rarely	No			Frequently	Occasionally	Rarely	Rarely	Frequently	Frequently	Every 12 months	barriers: few performance indicators for CRD; inertia and routine. There are shared electronic records; there is a recall system; The electronic patient records are universal and are shared between primary and secondary care. There is a long waiting time for referral to 2nd care. Some patients with asthma use private health care where continuity of care is more difficult to ensure (EPR not shared)	Yes	arecomendation from the Portuguese PC Respiratory Group - GRESP	Occasionally	A referral software "Alert P1" is used at National level in the PT NHS; Patients are referred through a mandatory electronic format request and there are recomended times for a response from 2nd care, not always fulfilled		Yes	https://normas.dgs.min-saude.pt/wp-content/uploads/2019/09/Monitorizacao-e-Tratamento-Para-o-Controlo-da-Asma-na-Crianca-no-Adolescente-e-no-Adulto.pdf	Yes		Occasionally	Lack of time; too many consultations, Lack of a structured software for CRD; Workload, inertia, routine practice with a preferencial focus on other CRD, not enough indicators for CRD	Yes	Some clinical indicators; Quality improvement projects at local or regional level; National Program for Respiratory Diseases https://www.dgs.pt/pns-e-programas/programas-de-saude-prioritarios/doencas-respiratorias.aspx Regional and Local Programmes, quality improvement plans at local and practice level; recomendations from professional organisations (eg GRESP)		Occasionally	Not available	Dissemination / CME and change it practice routines	Occasionally	No hard data yet;	Dissemination / CME and change it practice routines	Frequently	No data yet	There's a recomendation to prefer track 1; nevertheless, many patients are already under control using track 2 treatment options, so no change is done
4	Egypt	Yes	Yes		Occasionally	Frequently	Spirometry	Frequently	ICS + LABA, LTRA	No		Frequently	No			Always	Occasionally	Always	Always	Always	Frequently	Every 3–4 months	Feasability	No		Always	Referral system		No			GINA						Frequently	NO	Feasability
5	Argentina	No			Occasionally	Occasionally	no one	Occasionally	ICS + SABA, SABA monotherapy, SMART	Yes	Economics	Always	No			Always	Rarely	Occasionally	Occasionally	Occasionally	Occasionally	Every 3–4 months	economics	No		Occasionally	no		Yes	https://bancos.salud.gob.ar/sites/default/files/2023-04/GPC_Asma_2442023.pdf	Yes		Frequently	economics	No		restrictions on the number of prescriptions of certain medications per year	Frequently	patient choice and ACT	no
6	Egypt	Yes	Yes		Usually	Occasionally	Spirometry	Always	ICS + LABA, ICS + SABA, MART	No		Occasionally	No			Frequently	Frequently	Frequently	Occasionally	Always	Frequently	Every 6 months	Yes , shared patient records	Yes	Asthma questionaire	Frequently	They can go freely to a specialist		No			Gina						Frequently	My openion	Use of pulmonary function regularly
7	Spain	Yes	No		Usually	Frequently	spirometry	Frequently	ICS + LABA, ICS + LABA + SABA, ICS + SABA, LTRA, MART, OCS, SABA monotherapy, SMART	No		Rarely	Yes	Cultural barriers as medical paternalism		Occasionally	Rarely	Rarely	Never	Frequently	Rarely	Only in emergency	awareness of disease, education	Yes	Primary care health center	Always	Directrly referal to pneumologist		Yes	https://www.gemasma.com/	Yes		Frequently	time consuming	Yes	salbutamol is not sold over the counter anymore		Occasionally	NA	clinicians awareness
8	Thailand	Yes	Yes		Occasionally	Frequently	Peak flow and FEV1	Frequently	ICS + LABA, ICS + LABA + SABA, ICS + SABA, SABA monotherapy, LTRA	Yes	Scheme of treatment plan	Frequently	No			Always	Frequently	Rarely	Occasionally	Frequently	Occasionally	Every 3–4 months	Patient's record	No		Occasionally	Referral system		Yes	https://www.tst.or.th/wp-content/uploads/2023/05/Asthma-Thai-guideline-2566-PDF-final-.pdf	Yes		Frequently	Pulmonary function test, awareness	No		Application, online consultation	Frequently	Thai CPG is similar to tract 1,2	NA
9	Tunisia	No			Occasionally	Rarely	Spirometry	Occasionally	ICS + SABA	Yes	Tne national insurance fund requires Spirometry to allow treatment reimbursement	Rarely	Yes	Trsut too much the choice of the doctor and don't really appreciate we ask for that (You are the expert supposed to tell me the best)		Rarely	Rarely	Occasionally	Rarely	Rarely	Occasionally	Every 3–4 months	Shared electronic patient record is a good solution	Yes	Pulmonology departments	Frequently	Adressing patients with a letter fromp his primary care doctor		No			GINA						Occasionally	Non published data	More intensive workshops to explain the benefit	Never	No documented data are available, but it is my perception from real life practice.	Most practitioners don't know what is GINA 2023 guideline.	Occasionally	No, but we can assume it from sell of drugs by pharma companies.	Many challenges are known for the implementation of guideline-based asthma care including poor awareness and professional development activities.
10	Colombia	Yes	No		Usually	Frequently	spirometry	Occasionally	ICS + LABA + SABA	Yes	financial burden	Rarely	Yes	the inhalator		Occasionally	Occasionally	Occasionally	Rarely	Frequently	Occasionally	Every 3–4 months	disponibility from meeting	No		Frequently	remision to pneumologist		Yes	https://www.policia.gov.co/sites/default/files/27-ASMA.pdf	No		Rarely	i dont know	No		targets/incentives, electronic data	Frequently	not	initiate formoterol and corticoid vs initiate saba
11	South Africa	Yes	Yes		Usually	Rarely	Peak flow	Occasionally	ICS + SABA	Yes	Cost	Occasionally	Yes	Medication available on the essential drug list		Rarely	Rarely	Rarely	Rarely	Rarely	Rarely	Every 12 months	More integrated primary health care system	No		Occasionally	There is network of secondary hospital to refer pateints to but they often fully booked and patients have to travel for to access them		Yes	2022	No		Occasionally	Lack of acess in the private health care sector	No		Cost of preferred medication	Rarely	The high numbers of poorly controlled asthmatic pateints	Cost and availability of ISC/LABA in the primary health care sector
12	Canada	No			Usually	Occasionally	Spiro	Frequently	ICS + LABA, ICS + LABA + SABA, ICS + SABA, LTRA, OCS, MART, SABA monotherapy, SMART	Yes	Cost, coverage, knowledge	Rarely	Yes	Language, culture		Occasionally	Occasionally	Occasionally	Rarely	Frequently	Frequently	Every 6 months	Time	No		Occasionally	None		Yes	CTS 2022	No		Frequently	Interest	No		Incentives	Occasionally	No	Coverage, discrepancy with CTS
13	Malaysia	Yes	No		Usually	Occasionally	peak flow	Occasionally	ICS + LABA;ICS + LABA + SABA;ICS + SABA;LTRA;MART;OCS;SABA monotherapy;SMART	Yes	financial burden, restrictions on the number of prescriptions of SMART/MART inhalers per year per patient/clinic, permission required from respiratory specialists to initiate treatment, availability of medicines	Rarely	Yes	poor health literacy, lack of availability of medicines for choices		Frequently	Frequently	Occasionally	Rarely	Occasionally	Occasionally	Every 3–4 months	No shared electronic patient records with different clinics, electronic record is not available for all clinics, call and recall systems is rare. some solutions are having nationwide shared electronic records, asthma clinic, asthma protocol/care pathway, asthma registry+lack of asthma registry, lack electronic records systems, no call recall system.	No		Frequently	primary care doctors write written referrals to secondary care+no define process but primary care dr will refer to secondary care when patient control is worse or need second opinion or lack of medicine in their clinic		Yes	https://www.moh.gov.my/moh/resources/Penerbitan/CPG/Respiratory/CPG%20Management%20of%20Asthma%20in%20Adults.pdf; 2017	Yes		Occasionally	lack of spirometry, asthma care pathway, medicine availbility+lack of access to certain medicine in guideline	No		support on availability of medicine, updates on local guideline on asthma and implementation of the guideline+restrictions on the number of prescriptions of SABA per year	Occasionally	some papers published use of track 2	restriction on prescription of SMART/MART in clinics+lack of access to SMART in track 1	Occasionally	some paper supporting track 2 being done	lack of access to SMART in track 1
14	Mexico	No			Occasionally	Rarely	Spirometry	Frequently	SABA monotherapy, ICS + SABA, LTRA, OCS, ICS + LABA + SABA, ICS + LABA, SMART	Yes	it is frequent that ICS-LABA is not free available. The only ICS available is often beclomethasone 50mcg / puff.	Rarely	Yes	At PHC level in general hospitals it is often the time constraint: 10min max per person and no help from nurse in this aspect.		Occasionally	Rarely	Rarely	Rarely	Rarely	Occasionally	Every 6 months	no EMR, no (re)call systems. All is still on paper	No		Occasionally	from 1st line they can be refered to 2nd line and from there... eventually to tertiairy care.		Yes	oct 2021: https://www.researchgate.net/publication/353473948_MIA_2021_Manejo_Integral_del_Asma_Lineamientos_para_Mexico	Yes		Frequently	knowledge of PHC physicians (that's why we have an online on-demand free of charge Asthma course this year, based on MIA-GINA) and access to spirometry-FeNO/medication.	Yes	We were invited to a few events of ministry of health to promote the guideline and course.		Occasionally	ICS-FORM is not available for many primary level attended patients	Knowledge of phycisians and availability medication
15	United Kingdom	Yes	Yes		Usually	Occasionally	Nowadasy - spirometry/FENO/PF	Occasionally	ICS + LABA, ICS + LABA + SABA, ICS + SABA, MART, LTRA, SMART	No		Occasionally	No			Rarely	Rarely	Rarely	Occasionally	Frequently	Occasionally	Every 12 months	Not well conducted - usually monetarily driven	Yes	QOF review	Occasionally	Electronic referral		Yes	https://www.brit-thoracic.org.uk/quality-improvement/guidelines/asthma/	Yes		Occasionally	Not up to date	No		Education	Never	No	Education
16	Spain	Yes	No		Usually	Frequently	Spirometry	Always	ICS + LABA, ICS + LABA + SABA, ICS + SABA, LTRA, MART, OCS, SABA monotherapy, SMART	No		Occasionally	Yes	Physicians don't apply shared-decision making		Frequently	Occasionally	Occasionally	Occasionally	Frequently	Occasionally	On patient demand	call and recall systems	Yes	Checking asthma symptoms (ACT), exacerbations, treatment adherence,inhalation technique, comorbidities, patient's satisfaction	Frequently	Filling a referral form		Yes	https://www.gemasma.com/ 2023	Yes		Occasionally	AI guidance on electronic patient's record	No		Easy access to electronic data, including red flags for SABA consumers,, establishing targets and providing incentives, avoiding OTC medications	Occasionally	my daily clinical experience	raising awardness about right care in asthma
17	United Arab emirates	Yes	Yes		Usually	Occasionally	History	Frequently	ICS + LABA, ICS + LABA + SABA, ICS + SABA, MART, OCS, SABA monotherapy, SMART	Yes	cost and insurance cover	Rarely	Yes	education		Rarely	Rarely	Rarely	Rarely	Rarely	Occasionally	Every 6 months	patient ignorance,	No		Occasionally	poor response to treatment or patient self refers		No			GINA						Occasionally	no	Education of primary care physicians
18	Kenya	Yes	Yes		Occasionally	Rarely	Peak flow	Frequently	ICS + SABA, ICS + LABA, LTRA, MART, SMART, SABA monotherapy	Yes	Financial burden	Occasionally	Yes	Knowledge and time constraints		Occasionally	Occasionally	Rarely	Rarely	Occasionally	Occasionally	Every 3–4 months	No shared patient records	No		Frequently	None		Yes	https://www.resok.org/resources/	Yes		Frequently	Healthcare worker training	No		Electronic data and restriction of certain medications	Frequently	No	Healthcare worker knowledge and practice
19	Mexico	Yes	No		Occasionally	Never		Always	SABA monotherapy, ICS + SABA	Yes	Financial burden	Never	Yes	Lack of options in primary care		Never	Never	Never	Rarely	Frequently	Rarely	Every 6 months	In some institutions there’s no electronic record for example	No		Occasionally	In most cases it is at the discretion of each MD		Yes	2021 called MIA	No		Occasionally	lack of information about asthma in primary care	No		We don’t have electronic data	Occasionally	No	Again, lack of information in primary care
20	Spain	Yes	No		Usually	Frequently	Spirometry	Frequently	ICS + LABA, LTRA, ICS + SABA, MART, SABA monotherapy, SMART	No		Rarely	No			Rarely	Occasionally	Occasionally	Never	Occasionally	Rarely	On patient demand	Missing patients	No		Frequently	PC practitioner asks for a face to face visit at the hospital		Yes	https://www.gemasma.com/	Yes		Frequently	Education of peers	No		Incentives for good performance	Frequently	No	Education of peers
21	Costa Rica	No			Usually	Rarely	Peak Flow	Frequently	ICS + SABA, ICS + LABA, LTRA	Yes	Economy reason	Occasionally	Yes	medical criteria		Rarely	Rarely	Rarely	Rarely	Rarely	Occasionally	Every 3–4 months	Medical insurance	No		Occasionally	Primary Hospital		No			GINA						Occasionally	yes	Medical access
22	United Kingdom	Yes	Yes		Usually	Frequently	Peak flow, sometimes spirometry, sometimes additions like FeNO	Frequently	Other:Pretty much all combinations - depends on locality; ICS + LABA;ICS + SABA;LTRA;MART	Yes	In England people with asthma pay for prescriptions (the prescription fee not the drug price) detail here: https://www.blog.asthmaandlung.org.uk/blog/government-proposes-that-people-pay-prescription-charges-for-longer see; asthma medications are not free in England.	Occasionally	Yes	Time, lack of knowledge of different inhalers by clinician; controls of what can be prescribed by local formulary teams+Lack of knowledge about asthma, lack of time in the consultation, lack of competence/confidence of primary are to do shared decision making; lack of availability of placebo devices		Frequently	Frequently	Occasionally	Occasionally	Occasionally	Frequently	Every 12 months	Electronic record. Often call and recall systems are in place - sometimes driven by payments for reaching certain targets. Shortage of GPs and primary care nurses; lack of communication from ED	No		Frequently	Triage systems exist - eg specialised asthma clinics. Electronic referral system. Primary care specialist triage in many places.		Yes	There are two: BTS/SIGN 2019 and NICE 2020 - planning a new joint one https://www.brit-thoracic.org.uk/quality-improvement/guidelines/asthma/	Yes		Frequently	There are two which are different! No longer in line with GINA as currently being updated.	Yes	Targets, local incentives. Long Term Plan.https://www.england.nhs.uk/rightcare/wp-content/uploads/sites/40/2022/09/RightCare-Asthma-Toolkit.pdf; Some targets. A national Atlas of Variation; focused on hospitalisation. Cost pressures.		Frequently	https://www.nhsbsa.nhs.uk/access-our-data-products/epact2/dashboards-and-specifications/respiratory-dashboard	Need new guideline, and standardisation of approach across the UK. Price affects what is put on the formulary.	Frequently	Not sure	Not yet in the national guideline. Lack of familiarity with combination inhalers. Amount of work involved in changing.	Frequently	Don't know	Not many.
23	United Arab Emirates	No			Occasionally	Frequently	Feno spurometry methacholine challenge test	Always	ICS + LABA, ICS + LABA + SABA, LTRA, OCS, SABA monotherapy, SMART	No		Frequently	No			Rarely	Rarely	Rarely	Rarely	Rarely	Occasionally	Every 6 months	Communication and sharing records	No		Rarely	No specific process		No			American/ europian/ GINA						Occasionally	No	Education tonpeople and healthcare provider
24	Argentina	Yes	Yes		Usually	Frequently	spirometry	Frequently	ICS + LABA, LTRA, OCS, SMART, SABA monotherapy	Yes	social and economic	Rarely	No			Rarely	Never	Occasionally	Rarely	Frequently	Frequently	Every 6 months	there are not an electronic medical record that complains all the country	No		Occasionally	it depends on the availability of specialist doctor		Yes	https://bancos.salud.gob.ar/recurso/guia-de-practica-clinica-nacional-del-tratamiento-del-asma-leve-en-personas-adultas-2022	Yes		Rarely	to make it easy, short and applicable	Yes	restrictions on the number of prescriptions of certain medications per year, making certain medications unavailable over the counter		Rarely	we have done a work that shows this information, it will be publish soon	it is necessary to disseminate educational programs for primary care physicians
25	Greece	No			Frequently	Occasionally		Frequently	ICS + LABA;ICS + LABA + SABA;ICS + SABA;LTRA;MART;OCS;SABA monotherapy;SMART	No		Occasionally	Yes	medicine rather paternalistic in my country its unusual that the patient decides, however often we show them the devices and they choose,		Occasionally	Rarely	Rarely	Rarely	Occasionally	Frequently	On patient demand	lack of time for fixed appointments	No		Frequently	appointment made by GPs		Yes	http://www.greekphcguidelines.gr/Î½Î¿ÏƒÎ®Î¼Î±Ï„Î±/Î²ÏÎ¿Î³Ï‡Î¹ÎºÏŒ-Î¬ÏƒÎ¸Î¼Î±/	Yes		Frequently	we dont have the resources to renovate fast, and doctors face barriers in implementing especially because the pulmonologists may use different ones	No		The main challenge is that SABA are cheap <2 euros and over the counter so its difficult to have a clear view how many the patients use per year	Frequently	No	not sure the majority are aware of the guidelines as regards track 1, I believe they feel all ICS/LABA have same mechanisms, but we educate very often.
26	Sweden	Yes	Yes		Always	Frequently		Frequently	ICS + LABA;ICS + LABA + SABA;ICS + SABA;SMART	No		Occasionally	No			Frequently	Never	Rarely	Rarely	Frequently	Frequently	Every 12 months	Lack of GPs	Yes	Patient symptoms and ACT	Occasionally	referral		Yes	2023: https://www.lakemedelsverket.se/sv/behandling-och-forskrivning/behandlingsrekommendationer/sok-behandlingsrekommendationer/astma-hos-barn-och-vuxna---behandlingsrekommendation	Yes	GINA	Frequently	busy GPs	No		More time				Frequently	no	takes time to introduce new guidelines	Always	no	no
27	Romania	Yes	No		Never (it is a secondary care role)	Never		Occasionally	ICS + LABA;OCS;SABA monotherapy	Yes	Access to secondary care and financial costs.	Rarely	Yes	Paternalistic medical system, insufficient health literacy, lack of time.		Frequently	Rarely	Occasionally	Rarely	Occasionally	Frequently	Every 3-4 months	Mainly patients' barriers, as I mentioned (secondary care access for medical letter - because GPs are aloud to prescribe only one type of ICS+LABA, financial costs). We don't have shared patient record and the call/recall system is not commun.	No		Frequently	The patient must be insured and have a referral letter signed by the GP.		No						No		SABA only on medical prescription.				Occasionally	Personal experience.	Patients lack of adherence.	Occasionally	As above.	As above.
28	Bangladesh	Yes	Yes		Frequently	Rarely	Only a few private practice conduct objective test by spirometry; Peak Flow Meter is very rarely used without reversibility test	Frequently	ICS + LABA;LTRA;OCS;SABA monotherapy;Doxophylline is commonly used drug with montelukast for the asthma management	Yes	Financial hardship for consultation fee, cost of medicine, traveling cost to asthma care facilities, False assurance cure by homeopath and other local treatment provides.	Occasionally	Yes	Time constraints, local context, scarcity of asthma educators and many other factors		Occasionally	Never	Rarely	Never	Never	Occasionally	Every 3-4 months	No patient record are preserved by the practice except a very few practice. Patient-hold records are only way to continue care in reference to previous record.	No		Occasionally	Referral meant loss of patient from the practice and no practitioners do that if crisis do not develop.		Yes	http://www.asthmabd.net/ https://www.bdlungfoundation.com/ Both the sites have asthma guidelines but may not be uploaded	Yes		Rarely	Text book based practice is popular in Bangladesh and CPG are rarely employed.	No		Mass awareness and establishing Asthma centre in the NCD corner of community clinic run by the Government				Never	No documented data are available, but it is my perception from real life practice.	Most practitioners don't know what is GINA 2023 guideline.	Occasionally	No, but we can assume it from sell of drugs by pharma companies.	Many challenges are known for the implementation of guideline-based asthma care including poor awareness and professional development activities.
29	Argentina	Yes	Yes		Frequently	Rarely		Frequently	ICS + SABA;SABA monotherapy	Yes	DRUGS NOT AVAILABLE IN PRIMARY CARE, COST	Rarely	Yes	EDUCATION		Rarely	Never	Rarely	Rarely	Rarely	Frequently	Only in emergency	WE NEED MORE HEALTH PROFESSIONAL TRAINING	No		Occasionally	LACK OF INTERRELATION THROUGH THE SANITARY NETWORK		Yes	GUIA NACIONAL DE ASMA LEVE	No		Rarely	YES, THE GUIDELINE INDICATED ALWAYS TREAT WITH CI IN ASTHMA	No		PUBLIC HEALTH POLICIES AS LAWS AND INTEGRATED HEALTH PROGRAMS				Rarely	YES	SHOULD NOT BE PREFERENTIAL, I BELIEVE THAT A PATIENT WITH A DIAGNOSIS OF ASTHMA SHOULD ALWAYS RECEIVE CI, THE USE OF ANY RESCUE SHOULD INDICATE POOR CONTROL.	Frequently	YES	DIFERENT DRUG AVAILABILITY
30	Uganda	Yes	Yes		Occasionally	Occasionally	Spirometry	Frequently	ICS + LABA;ICS + LABA + SABA;LTRA;MART;OCS;SMART	Yes	1. Financial barriers 2. Availability of medicines 3. Lack of awareness among HCWs	Occasionally	Yes	1. Lack of awareness of available inhalers 2. Myths about inhalers		Occasionally	Rarely	Occasionally	Occasionally	Occasionally	Occasionally	Every 3-4 months	Financial reasons - Most care is out of pocket expenditure	Yes	A structured asthma care clinic set up	Occasionally	Knowing where to refer		Yes	https://extranet.who.int/ncdccs/Data/UGA_D1_Uganda%20Clinical%20Guidelines%202016.pdf	No		Frequently	HCWs have limited access to the updated guidelines (2023)	No		Restrictions on over the counter prescriptions of Antibiotics and OCS				Occasionally	Experiential data	1. Lack of awareness 2. Affordability of ICS-Formoterol	Frequently	Experiential data	1. Affordability of ICS-LABA
31	Portugal	Yes	No		Frequently	Rarely	spirometry registration (values), recomended vaccination	Frequently	ICS + LABA;MART;SABA monotherapy;SMART	Yes	access to GP, money for inhaler, teaching the inhaler, verifying how the inhaler id done....	Occasionally	Yes	people are afraid of steroids, even if they are inhaled; managing an inhaler, doing the medication when they are controlled and without symptoms....		Occasionally	Rarely	Rarely	Rarely	Frequently	Frequently	On patient demand	stablish a periodicity for appointments, more patients literacy and doctors; more asthma action plans, moe team work with nurses and pharmists	No		Occasionally	when they complain to GP or if they go do emergency department		Yes	https://www.dgs.pt/directrizes-da-dgs/normas-e-circulares-normativas/norma-n-0062018-de-260220181.aspx	Yes		Rarely	itÂ´s old and not updated; must be part of GPs' performance indicators	No		there are this kind of incentives for Diabetes and Hypertension. It could be extended for asthma				Frequently	the increase of prescripion of budesonide-formoterol	more asthma diagnois, access to spirometry	Occasionally	this track is udes but less, and we can see that also in the number of inhalers that are sold	the same that track 1 + it´s more difficult to manage between steps and on rescue momments
32	United States of America	Yes	Yes		Frequently	Occasionally	peak flow and or spiroetry	Frequently	ICS + LABA;ICS + SABA;LTRA;OCS;SABA monotherapy;SMART	Yes	cost of treatment ICS SABA SAMA not yet approved by FDA	Occasionally	No			Occasionally	Occasionally	Occasionally	Occasionally	Frequently	Frequently	Every 6 months	primary care teams	Yes	team review	Frequently	if patient not controlled based on primary care review then a referral will be made		Yes	NAEPP	Yes		Occasionally	not updated and lack of awareness of details	No		review of frequency of SABA scripts with feedback to clinician				Occasionally	no	lack of knowledge of guidelines	Occasionally	no	as above
33	Singapore	No			Frequently	Rarely	spirometry	Occasionally	ICS + LABA;ICS + LABA + SABA;ICS + SABA;LTRA;MART;OCS;SABA monotherapy;SMART	Yes	costs of medication, availability of diagnostic tests	Occasionally	Yes	Education level, language barrier,		Occasionally	Occasionally	Occasionally	Rarely	Rarely	Occasionally	Every 3-4 months	shared electronic records, primary & secondary care interphase	No		Frequently	determined by primary care dr on a case-by-case basis		Yes	https://www.moh.gov.sg/docs/librariesprovider4/guidelines/cpg_asthma.pdf	Yes		Rarely	most drs prefer GINA guidelines	No		develop and make affordable ICS/SABA inhalers widely available				Occasionally	yes	affordability of medicines	Occasionally	yes	patient & physician education, affordability of medicines
34	Vietnam	Yes	Yes		Rarely	Never		Occasionally	OCS;No other medication for primary care	Yes	Financial burden Cheaper OCS and people can buy OCS without prescriptions Restrictions of medical insurance on the total expenditure of a prescription	Rarely	Yes	Too many patients, physicians can only spend 5-7 minutes for each patients		Always	Rarely	Frequently	Rarely	Frequently	Occasionally	Every 3-4 months	Lost of patient record	No		Rarely	Patients just go directly to secondary healthcare professionals by themselves.		Yes	https://kcb.vn/phac-do/quyet-dinh-so-1851-qd-byt-ngay-24-thang-4-nam-2020-cua-bo-y-.html	No		Occasionally	Physician cannot access to CME program.	No		Restrictions on the number of prescriptions of certain medications per year, Making oral steroids unavailable over the counter				Frequently	N/A	N/A	Frequently	N/A	N/A
35	Thailand	Yes	Yes		Occasionally	Occasionally		Frequently	ICS + SABA;SABA monotherapy	No		Frequently	No			Frequently	Frequently	Rarely	Occasionally	Frequently	Frequently	Every 3-4 months	Shared electronic patient records are limited due to different systems across different settings/hospitals/institutes.	No		Frequently	Doctors or nurses in primary care refer patients to a district or provincial hospitals.		Yes	Guideline for adult asthma management in Thailand 2022 (https://www.tac.or.th/wp-content/uploads/2022/03/%E0%B9%81%E0%B8%99%E0%B8%A7%E0%B8%97%E0%B8%B2%E0%B8%87%E0%B8%81%E0%B8%B2%E0%B8%A3%E0%B8%A3%E0%B8%B1%E0%B8%81%E0%B8%A9%E0%B8%B2%E0%B9%82%E0%B8%A3%E0%B8%84%E0%B8%AB%E0%B8%B7%E0%B8%94%E0%B9%83%E0%B8%99%E0%B8%9B%E0%B8%A3%E0%B8%B0%E0%B9%80%E0%B8%97%E0%B8%A8%E0%B9%84%E0%B8%97%E0%B8%A2-TAC-2022-TK-ed…	No		Occasionally	The guideline is not specific for primary care.	No		1. Capacity building of primary car providers 2. Resource allocation for primary care (e.g., referral plan for spirometry, availability of medications)				Occasionally	It is a common practice to use ICS as a reliever in the settings where ICS is available.	Availability of medications in primary care	Occasionally	This concept is taught in medical schools and the easy asthma and COPD clinics.	Availability of medications in primary care
36	United Kingdom	Yes	Yes		Frequently	Frequently	peak flow, spirometry.....FeNO	Frequently	ICS + LABA;ICS + LABA + SABA;ICS + SABA;LTRA;MART;SABA monotherapy;SMART	Yes	Prescriptions are not universally free in England so some patients have to prioritise food/electricity/gas over their asthma medication	Occasionally	Yes	Time and lack of knowledge		Occasionally	Occasionally	Frequently	Occasionally	Frequently	Frequently	Every 12 months	Access to records is so variable, no continuity	Yes	In an ideal world data collection should happen before the patient arrives. This allows the clinician to focus on the patient's agenda not their own. Start with the PAAP and let that govern the discussion/the review.	Rarely	Referral classically happens when all avenues of treatment are exhausted in primary care, multiple courses of prednisolone and/or admissions to hospital		Yes	https://www.brit-thoracic.org.uk/quality-impro https://www.nice.org.uk/guidance/ng80vement/guidelines/asthma/	Yes		Occasionally	Time, lack of knowledge	Yes	Previous insentive schemes to reduce SABA over-reliance, switch to DPI inhalers from MDI. QOF in primary care ensureing asthma register, PAAP, course of prednisolone and record of exacerbations					Rarely	no	We continue to over-prescribe SABA inhalers and still have not got the message across about regualr ICS I worry this is too much of a step for many non-respiratory clinicians.	Rarely	no	Lack of knowledge/awareness of GINA
37	Spain	No			Occasionally	Frequently		Frequently	ICS + LABA;ICS + LABA + SABA;ICS + SABA;LTRA;MART;OCS;SABA monotherapy;SMART	No		Rarely	Yes	Due to several reasons, in my country, prescribers do not typically give patients a chance to be involved in treatment decisions.		Frequently	Occasionally	Occasionally	Never	Rarely	Occasionally	On patient demand	Typically asthma is not considered an important condition by primary care professionals. Therefore, they do not usually program follow-ups as frequently as they should. Normally, patients with asthma are reviewed both, on patient demand and when in emergency cases.	No		Rarely	Theoretically, processes to enable referrals are really well-structured, although we can not say that those processes are conducted in a timely manner and in due time in real practice. The truth is that from the referral is activated until secondary care reviews the patient it has been a long time, sometime more than six months.		Yes	GEMA 5.0 2023 www.gemasma.com / Asmagrap 2020 https://www.sociedadgrap.com/BIBLIOTECA#GUIAS	Yes		Occasionally	Asthma is not fully considered a relevant condition Most healthcare professionals are not as well-updated as they should be. Some healthcare professionals are not as interested in respiratory illness as in other non-communicable diseases. Others do not even know that those national guides are updated regularly, and they should know those updates.	Yes	In my country, legally, all the medicines indicated for asthma can only be obtained in pharmacies under medical prescription and with the corresponding prescription. They are not definitely over-the-counter medicines.					Occasionally	I do not know anyone yet. It is only my personal insight based on my daily practice.	The majority of practitioners do not know those recommendations. Most only follow the national guide recommendations, and some do not even follow any of them. In addition to this, some physicians who are interested and involved in respiratory issues do not agree with those recommendations from GINA. They believe that those indications are too much influenced by the pharmaceutical industry in orde…	Frequently	I do not know anyone yet. It is only my personal insight based on my daily practice.	The majority of practitioners do not know those recommendations. Most only follow the national guide recommendations, and some do not even follow any of them. In addition to this, some physicians who are interested and involved in respiratory issues do not agree with those recommendations from GINA. They believe that those indications are too much influenced by the pharmaceutical industry in orde…
38	Macedonia	Yes	Yes		Frequently	Rarely		Frequently	OCS;SABA monotherapy	Yes	Difficulties in diagnosis and management: â€¢ Lack of subspecialist pulmonologists â€¢ Not having enough appointments Unavailability of modern therapy on the positive list of drugs (the patients should buy by themselves) Restrictions on the number of prescriptions of ICS inhalers per year per patient (once a year patient need consultation with respiratory specialist to continue the treatment) Per…	Rarely	Yes	Limited drugs on positive list (usually patients receive what is available on positive list of drugs)		Occasionally	Rarely	Occasionally	Rarely	Rarely	Frequently	Every 3-4 months	Lack of appointment terms to consult with specialist. Lack of training of GPs for continuity of care for asthma patients. Overloaded of GPs with administrative work and not enough time dedicated to patients. Shared electronic patient record exist.	No		Frequently	To be issued an urgent referral and to be seen by a specialist within 24 hours. Patient's private connections with the specialist		Yes	It was prepared in 2023 and is in the process of being published by the Ministry of Health in the Official Gazette.	Yes		Frequently	Training of GPs, limited availability of pulmonologist, lack of trained nurses.	Yes	From 2024 there will be new system of payment by the HIF - targets/incentives, electronic data is in process of establishing, to make it easier for the GPs to follow these patients and have a better overview of these patients,) financial support for training of doctors, nurses and pharmacist by WHO.					Occasionally	ICS-formoterol is not on positive list of drugs!	GPs can only prescribe ICS and SABA!	Rarely	No	The positive list of drugs is not changed the last 15 years. Now is in process of opening and I hope that the drugs recommended by the guidelines will be available for patients.
39	Slovenia	Yes	Yes		Never (it is a secondary care role)	Frequently	spirometry - every FM ofiice should have access to it	Frequently	ICS + LABA;ICS + SABA;LTRA;MART;SABA monotherapy;SMART	No		Frequently	No			Frequently	Occasionally	Occasionally	Occasionally	Frequently	Frequently	Every 12 months	shared electronic patient record would be a nice solution, monthly ACT results with prompts for the FM specialists if the results drop	No		Frequently	A referral note with different urgency levels - acute exacerbation that cannot be handled in our office is referred urgently, other cases in a couple of weeks		Yes	https://www.zps-slo.si/wp-content/uploads/2020/06/zps-2020-predlog-za-obravnavo-bolnika-z-astmo-v-slo.pdf ... https://vestnik.szd.si/index.php/ZdravVest/article/view/3325/3915	Yes		Frequently	not being able to diagnose asthma at the PHC level and needing a pulmonologist to do so	Yes	all medications for asthma need a prescription, quality checks for prescribing and work in general at the PHC level					Occasionally	not that I know of	updating the knowledge and attitudes	Frequently	not that I know of	updating the knowledge and attitudes
40	Greece	Yes	Yes		Frequently	Rarely	Spirometry	Occasionally	ICS + LABA;ICS + LABA + SABA;ICS + SABA;LTRA;OCS;SABA monotherapy	Yes	Access to specialists for specific treatments	Frequently	Yes	educational status		Occasionally	Rarely	Rarely	Rarely	Occasionally	Occasionally	On patient demand	All the above	No		Occasionally	Personal arrangements between doctos		Yes	http://www.greekphcguidelines.gr/%CE%BD%CE%BF%CF%83%CE%AE%CE%BC%CE%B1%CF%84%CE%B1/%CE%B2%CF%81%CE%BF%CE%B3%CF%87%CE%B9%CE%BA%CF%8C-%CE%AC%CF%83%CE%B8%CE%BC%CE%B1/	Yes		Occasionally	Lack of time	No		Restriction of SABA dispersion over the counter				Occasionally	No	Lack of time	Frequently	no	same as before
41	United Kingdom	Yes	No		Frequently	Occasionally	PEF Spirometry, rarely FeNO	Always	ICS + LABA;ICS + LABA + SABA;ICS + SABA;LTRA;MART;OCS;SMART	Yes	Financial prescription cost in England	Rarely	No			Rarely	Occasionally	Occasionally	Rarely	Rarely	Rarely	Only in emergency	Record Sharing and access to care	No		Occasionally	Electronic		Yes	SIGN	Yes	GINA	Occasionally	Education and awareness	No		.				Rarely	Lack on implementation and education	Education	Occasionally	No	Lack of time
42	Bangladesh	Yes	Yes		Frequently	Rarely	Peak flow, spirometry	Frequently	ICS + SABA;LTRA	Yes	Financial challenges arise as the majority of patients are required to cover their healthcare expenses independently.	Occasionally	Yes	Some individuals prefer not to acknowledge their condition as asthma, opting for oral medications instead of inhalers. They hold the belief that using inhalers would lead to social stigma. Additionally, they are concerned that starting inhaler use would commit them to lifelong reliance on them.		Rarely	Frequently	Occasionally	Occasionally	Occasionally	Occasionally	On patient demand	Barriers: Shared decision making, asthma action plan, objective tests; Solution: Capacity building of healthcare professionals, spread family medicine approaches throughout the country	No		Occasionally	In Bangladesh, individuals have the ability to consult any specialist in private practice at any point during their illness.		No						No		National guideline and referral pathways				Occasionally	No	Financial, lack of knowledge among the information care providers (e.g., drug sellers, village doctors)	Frequently	High SABA use	Education
43	Pakistan	Yes	Yes		Frequently	Occasionally	Peak flow	Frequently	All of the above. There is no restriction for primary care prescription.	Yes	1) Social taboos associated with "asthma". 2) Cost of medication. 3) Cost of specialist consultations. 4) Ignorance about proper treatments. 5) Non-availability of prescribed drugs.	Occasionally	Yes	1) Lack of time in a consultation. 2) Lack of awareness on the patient's part. 3) The doctor's advice is considered gospel. 4) The general trend is that patients are not usually involved in decision making.		Occasionally	Rarely	Occasionally	Never	Rarely	Frequently	On patient demand	Generally, such records are not maintained.	No		Occasionally	Generally no processes. The PCP advises the patient to see a specialist. The patient then selects according to choice, affordability, accessibility etc, but is not bound to follow up with a specialist.		Yes	https://pakistanchestsociety.pk/asthma-guidelines/	No		Rarely	Lack of proper dissemination and follow up. Lack of time and resources during a consultation.	No		Inclusion of PC in policy making and implementation.				Occasionally	No	Lack of awareness and training of physicians	Occasionally	No	Costs of medicine could be a challenge
44	Brazil	Yes	Yes		Occasionally	Occasionally	ESPIROMETRIA	Occasionally	ICS + LABA;ICS + SABA;SABA monotherapy	Yes	Dificuldades de acesso a consultas na APS; Falta de conhecimento da equipe de APS e DiagnÃ³stico tardio, tratamento incorreto somente com SABA	Rarely	Yes	falta de opÃ§Ãµes de tratamento e falta de cultura em realizar decisÃµes compartilhadas		Rarely	Occasionally	Rarely	Rarely	Occasionally	Occasionally	Every 12 months	depende dos recursos pÃºblicos	No		Frequently	Depende de cada local e da existÃªncia de especialistas. No Brasil existe insuficiÃªncia de especialistas ( aproximadamente 4.000 para todo o pais). Existem muitos municÃ­pios sem mÃ©dicos especialistas. O cuidado Ã© centrado no especialista. Os processos normais seriam - discussÃ£o com o especialista para esclarecimento de dÃºvidas para manejo e seguimento na APS, casos de difÃ­cil controle e de…		Yes	https://linhasdecuidado.saude.gov.br/portal/asma/14/02/2022	No		Rarely	Falta de divulgaÃ§Ã£o; falta de vontade polÃ­tica; falta de treinamentos/oficinas para implementaÃ§Ã£o das diretrizes; falta de sistematizaÃ§Ã£o da assistÃªncia nos diferentes pontos de atenÃ§Ã£o; falta de monitoramento dos indicadores apÃ³s a implementaÃ§Ã£o; falta de educaÃ§Ã£o permanente/continuada; falta de dispositivos de articulaÃ§Ã£o entre os diferentes pontos de atenÃ§Ã£o; medicamentos di…	No		Politica nacional para cuidado da asma; incentivo financeiro para os municÃ­pios baseados em resultados/desempenho / fornecimento de pico de fluxo para as UBS; plano de educaÃ§Ã£o permanente em asma; aumento da cota de espirometria; garantia do acesso ao tratamento na APS (muitos estados somente o especialista pode prescrever LABA//LABA + ICS); CriaÃ§Ã£o de centro de referÃªncias regionalizados; …				Rarely	desconheÃ§o	falta de conhecimento dos profissionais// programa de educaÃ§Ã£o permanente	Occasionally	No	Lack of awareness and training of physicians.
45	Turkey	Yes	Yes		Rarely	Rarely		Rarely	OCS;SABA monotherapy	Yes	Lack of knowledge and awareness, difficulty in prescribing due to the problem of payment of drugs by the state	Frequently	No			Always	Frequently	Frequently	Occasionally	Frequently	Occasionally	On patient demand	not paying attention to patients and being followed mostly in hospitals rather than in primary care	No		Always	If it is not an emergency, patients apply directly to the recommended physician.		Yes	https://www.aid.org.tr/wp-content/uploads/2022/05/Kronik-Tedavide-Basamak-Tedavisi-2021.pdf	No	GINA	Occasionally	no	No		restrictions on the number of prescriptions of certain medications per year, making certain medications				Frequently	yes	Not yet	Occasionally	desconheço	Acesso a terapêutica para prescrição pela APS
46	Dominican Republic	No			Frequently	Rarely		Frequently	SABA monotherapy	Yes	Economic factor	Rarely	No			Occasionally	Occasionally	Occasionally	Occasionally	Never	Rarely	On patient demand	Electronic record and that there is a notice for patient follow-up appointments. A call system to remind the patient of the follow-up appointment. Have the patient reachable for home visits	No		Frequently	The first thing is that in most primary care centers there is no specialist in family medicine, there are doctors doing internships, therefore when they cannot control the only thing they have, which is the SABA, they refer it to the second level, which in most of them there is no pulmonologists or asthma specialists and from here it refers to a pulmonologist, the appointments take a long time to…		No						No		It would be good to establish objectives or goals in patients, demonstrating that they are kept under control, electronic records, the inventors would be a motivation, having adequate availability of medications that are currently known				Occasionally	There is no data, although the driving records exist, there are no statistics on this data, so I rely on perception	Availability of correct medicines	Frequently	Not yet	Not yet
47	Bangladesh	Yes	Yes		Occasionally	Occasionally	Peak follow,spirometry	Occasionally	ICS + LABA;LTRA;MART;OCS;SABA monotherapy;SMART	Yes	Financial Barrier,Knowledge barrier	Rarely	Yes	Accessibility, Hard to reach, attitude towards treatment, cost		Occasionally	Occasionally	Occasionally	Occasionally	Occasionally	Occasionally	On patient demand	Call & recall system, pt group,group training, Asthma club,community group,community engagement, mass engagement etc	Yes	National guidline, Non communicable disease (NCD) corners in every district & sub district hospital.	Frequently	Usually referred to Govt facilities for continuity of care, sometimes referred to pulmologist at private Chamber.		Yes	www.asthmabd.org	No		Occasionally	Protocol based management is given by primary & Secondary care practitioners	No		National policy,				Occasionally	No	No policy, lack of Audit, lack of provider attitude etc	Occasionally	No	Staff training and drug availability
48	Mexico	Yes	Yes		Frequently	Never	only clinically	Frequently	ICS + LABA;ICS + LABA + SABA;LTRA;OCS;SABA monotherapy;syrups and home remedies	No		Occasionally	Yes	economic problem mainly and some ideas about the adverse effect of asthma medications		Occasionally	Never	Occasionally	Occasionally	Occasionally	Occasionally	Every 6 months	There are no adequate electronic records for optimal patient follow-up	No		Occasionally	A reference sheet is made to the specialist		Yes	file:///Users/noramar/Downloads/gramirezp,+ram2021-supl1-05-mia-sin+portada%20(2).pdf	No		Occasionally	Making it simpler and with a pocket guide for general practitioners, family practitioners and other personnel involved in the care of patients with asthma	No		first asthma education policies				Occasionally	I agree, anti-inflammatory rescue therapy and long-term bronchodilation are included	They are good, however, due to the cost of the medications, it is difficult to implement them for all asthmatic patients. In addition, it must be emphasized that there may also be adverse effects and patients and family members must be properly instructed.	Occasionally	No	Attitude,knowledge & policy
49	India	Yes	No		Occasionally	Rarely		Occasionally	ICS + LABA;ICS + SABA;LTRA;MART;OCS;SABA monotherapy;SMART	Yes	(1) Underdiagnosis (2) Lack of confidence in the primary care practitioners (PCPs) to label patients as a case of Asthma (3) lack of knowledge amongst the PCPs about the correct treatment (drugs, dosages, device) of asthma (4) hence under-prescription of ICS/ ICS+LABA (5) myths and mis-conceptions amongst the patients and their families about the treatments both about inhalers as a mode of drug d…	Rarely	Yes	(1) Non awareness amongst the Primary Care Practitioners about the need to involve patients. (2) Lack of time (3) Lack of trained supporting staff/ paramedics who can help the doctor in counseling patients, explaining the different types of devices and helping patients choose from the available options. (4) Patients are usually not aware of the different options available and what will be appropr…		Occasionally	Rarely	Rarely	Rarely	Occasionally	Occasionally	Regular follow ups happen rarely and only with a small fraction of doctors who practice asthma correctly.	Mainly, lack of awareness. Very few PCPs have electronic record system. Let alone call and recall systems.	No		Occasionally	There are no systems in place for asthma referrals, neither in the public sector, nor in the private sector. Referrals at the doctors' discretion. Fear of losing the patients is usually a barrier for referrals.		Yes	https://www.ncbi.nlm.nih.gov/pmc/articles/PMC4405919/ Published in 2015	No		Rarely	Non awareness.	No		National Asthma Control Program is required to address all challenges				Rarely	Data collection process is underway.	Lack of awareness.	Frequently	They are more frequently used since the cost of medicines is more accessible	It really may be the most widely used
50	Romania	No			Frequently	Occasionally	Spirometry	Frequently	ICS + SABA;SABA monotherapy	Yes	Specialist recommandation	Occasionally	No			Occasionally	Occasionally	Occasionally	Frequently	Occasionally	Frequently	Every 6 months	Free consult access (long waiting time)	No		Frequently	Referral. Then the patient is searching for appointment. After the visit, the patient returns to their GP.		Yes	2009. https://legislatie.just.ro/Public/DetaliiDocumentAfis/111853	No		Never	Old	No		Increase GP's role in diagnosis, monitoring and prescription.				Occasionally	No.	Lack of knowledge.	Occasionally	Yes there are some publications.	Lack of awareness, underdiagnosis, myths and misconceptions. Availability wise, there is no problem. We have all state-of-the-art drugs, devices and fixed dose combinations in India including Beclomethasone + Salbutamol (ICS+SABA) combination which is the preferred reliever in GINA 2023 track 2. Though they are reasonably priced, for some patients from the lower socioeconomic strata, affordabilit…
51	South Africa	Yes	Yes		Occasionally	Occasionally	Peak flow meter if available	Occasionally	ICS + LABA + SABA	Yes	Overburdened primary healthcare systems and lack of awareness of asthma guidelines	Never	Yes	Limited Availability of Asthma therapies		Rarely	Never	Occasionally	Occasionally	Never	Rarely	Every 3-4 months	Barriers - overburdened primary healthcare systems and competing interests from other diseases	No		Occasionally	Asthma patients with worsening symptoms are discussed with division of pulmonology and then referred to the respiratory clinic		Yes	2021, https://doi.org/10.7196/AJTCCM.2021.v27i4.189	No		Occasionally	Overburdened primary health care system , lack of continuity of care and competing interests from other diseases	No		Ensure adequate awareness and education at the medical student and primary healthcare space where the majority of patients with mild-mod asthma present and are managed.				Rarely	No	Lack of awareness, patient driven lack of behavioural change	Occasionally	No	Restriction in prescribing it at GP level.
52	Tunisia	Yes	Yes		Frequently	Rarely		Frequently	ICS + LABA;ICS + LABA + SABA;ICS + SABA;LTRA;MART;OCS;SABA monotherapy;SMART	Yes	Free medicines are sometimes not available	Occasionally	No			Occasionally	Frequently	Frequently	Frequently	Always	Frequently	Every 6 months	Finances	No		Frequently	Finances		Yes	Will be published soon	Yes		Occasionally	Finances	No		Healthcare professionals training				Frequently	No	Finances	Rarely	No	Lack of awareness, patient driven lack of behavioural change
53	China	Yes	Yes		Never	Never		Never	ICS+LABA ICS+LABA+SABA ICS+SABA LTRA MART OCA SABA montherapy SMART highlighted in RED: not available in primary care	Yes	financial burden, availability of medicines	Occasionally	Yes			Always	not approprate	Occasionally		Always						Always			Yes	2018 -10 -04 · DOI： 10.3760/cma.j.issn.1671-7368.2018.10.002	Yes													Occasionally	No	Finances
54	Malaysia	Yes	No		Frequently	Occasionally	Peak flow	Always	ICS + SABA, SABA monotherapy	Yes	Access to medicine (quota per clinic), access to secondary care for better alternatives of treatment	Rarely	Yes	Patient tend to not know what's best and leave the decision to the practitioners		Occasionally	Always	Occasionally	Occasionally	Occasionally	Rarely	Every 3-4 months	Freedom to choose any health facilities for asthma care - Solution: Shared patient electronic record Lack of attention to asthma when presents with multi-morbidity - Solution: Team-based care or family-based care or follow up	No		Occasionally	Verbal and written referral from one physician to the other.		Yes	https://www.moh.gov.my/moh/resources/Penerbitan/CPG/Respiratory/CPG%20Management%20of%20Asthma%20in%20Adults.pdf	Yes		Occasionally	Lack of manpower and access to written action plan, medicine and investigations	No		Asthma control target				Occasionally	No	Low dose ICS-Formoterol is either not available or only quota-based prescription	Always	No	No
55	Romania	Yes	No		Rarely	Rarely	peak flow, spirometry - occasionally, spirometry - rarely	Frequently	SABA monotherapy	Yes	permission required from respiratory specialists to prescribe treatment	Rarely	Yes	Due to the fact that only the respiratory specialist prescribes the treatment for asthma, they do not have the necessary time to involve the patient in the therapeutic decision		Frequently	Occasionally	Frequently	Always	Always	Always	Every 3-4 months	patient-held record	No		Frequently	The patient receives a referral ticket to the respiratory specialist		No			GINA			No		targets/incentives, electronic data				Occasionally	Yes	The small number of patients with asthma who are actually examined by a pulmonologist	Occasionally	yes	The small number of patients with asthma who are actually examined by a pulmonologist
56	Australia	No			Frequently	Occasionally	spirometry	Occasionally	ICS + LABA	Yes	OTC salbutamol creates a price incentive, ICS/LABA available of subsidised medicine list at same price as ICS monotherapy	Occasionally	Yes	Government funding for GPs encourages 15 minute consultations so limited time for what is often perceived as low value		Occasionally	Frequently	Occasionally	Occasionally	Occasionally	Occasionally	Only in emergency	funding for asthma review by GPs, promotion of pharmacist-led medication reviews specific to asthma	No		Occasionally	public or private system - public has 6-12 months waiting list, private often beyond the capacity of most to pay		Yes	https://www.asthmahandbook.org.au/	Yes		Frequently	Awareness, lack of app or concise guide, website needs updating and better search engine	No		SABA OTC, OCS stewardship				Occasionally	yes	GP prescribing resistance / awareness	Frequently	yes	Usual practice
57	Romania	Yes	Yes		Frequently	Frequently	Spirometry and peak flowmetry	Frequently	ICS + LABA + SABA	Yes	The costs The misinformation of the patient about the asthma treatment	Occasionally	No			Always	Frequently	Frequently	Frequently	Always	Frequently	Every 6 months	The barriers: the reduced time of the family physician The solutions: alarms on the patient record, call and recall system	Yes	SIMPLES	Frequently	We send the patient to a pulmonologist within the framework of social health insurance		Yes	https://respirogrup.ro/bolile-respiratorii/planul-meu-de-actiune-in-astm	Yes		Occasionally	the most important thing is to apply this program to our patients!	No		The policy to support more the family medicine and the possibility to prescribe all medication useful for the asthmatic patients				Occasionally	we must apply the track 1 recommendations!	There are challenges with the biologic therapy	Rarely	No	No

## Sheet: Data analysis
	Yes	No	Never (it is a secondary care role)	Never	Rarely	Occasionally	Usually	Frequently	Always	TOTAL	Notes
2) In your country, is there a national strategy for non-communicable diseases?	45	12								57
2.1 - Is asthma included?	33	12								45
3.1 - Is asthma diagnosed in primary care?			2	1	3	15	15	20	1	57	Option "Never (it is a secondary care role)" exists only on the IPCRG survey; option "usually" exists only on the delegate survey; we've combined usually and frequently
3.2 - Does diagnosis include an objective measure (e.g. peak flow, spirometry, other)?				5	17	19	0	15	1	57
3.3 - Is asthma diagnosed over several consultations?				1	1	16		33	6	57
4.1 - Are there any barriers to people with asthma accessing these prescriptions?	43	14								57
5) Typically, how often do people with asthma participate in the choice of inhaler devices for managing their asthma?				2	22	23		8	2	57
5.1 - Are there any barriers to involving people with asthma in treatment decisions?	38	19								57
6.1 - Receive inhaler technique training when a device is prescribed?				1	13	24		11	8	57
6.2 - Receive inhaler technique training when a device is issued by a pharmacist?				7	18	20		10	1	56	Respondent 53 answered 'Not appropriate'
6.3 - Have their inhaler technique checked during their asthma consultation?				1	19	27		9	1	57
6.4 - Are offered an asthma action plan?				5	25	20		3	3	56	Respondent 53 did not respond
6.5 - Are offered help to quit tobacco, if they are also a tobacco user?				3	12	18		17	7	57
7) In your experience, how often are people with asthma followed up consistently by the same team?				0	8	26		21	1	56	Respondent 53 did not respond
7.3 - Is there a preferred structure for asthma reviews?	14	42								56	Respondent 53 did not respond
8) Are people with asthma referred in a timely manner to secondary healthcare professionals when their symptom control is poor and cannot be managed in primary care?				0	4	26		22	5	57
9) In your country, is there a local/national guideline available for asthma-treating physicians?	47	10								57
9.2 - Were primary care practitioners involved in producing this guideline?	31	16								47
9.4 - To what extent do you believe this local/national guideline is implemented in clinical practice?				1	9	20		16	0	46	Respondent 53 did not respond
9.6 - Are there national policies to support the implementation of the local/national guideline in clinical practice (e.g. targets/incentives, electronic data, restrictions on the number of prescriptions of certain medications per year, making certain med	11	39								50	7 people didn't respond to this question
10) To what extent do you believe that the GINA 2023 track 1 and track 2 recommendations are implemented in clinical practice?				1	3	11		10	0	25	IPCRG contacts and faculty (n=38) had two separate questions instead of this one (4 of the IPCRG contacts also responded to this question)
10) To what extent do you believe that the GINA 2023 track 1 recommendations are implemented in clinical practice?				2	6	21		6	0	35	Respondent 53 did not respond IPCRG contacts (n=29) and 6 faculty responded to this question
10) To what extent do you believe that the GINA 2023 track 2 recommendations are implemented in clinical practice?				0	4	17		12	2	35	Respondent 53 did not respond IPCRG contacts (n=29) and 6 faculty responded to this question
4) In your country, what medicines can primary care practitioners prescribe for the management of mild to moderate asthma?	ICS+LABA	ICS+LABA+SABA	ICS+SABA	LTRA	MART	OCS	SABA monotherapy	SMART	Other
Argentina	1		1	1		1	1	1
Australia	1
Bangladesh	1		1	1	1	1	1	1	1
Brazil	1		1				1
Canada	1	1	1	1	1	1	1	1
China	1	1	1	1	1	1	1
Colombia		1
Costa Rica	1		1	1
Dominican Republic							1
Egypt	1		1	1	1
Greece	1	1	1	1	1	1	1	1
India	1		1	1	1	1	1	1
Spain	1	1	1	1	1	1	1	1
Kenya	1		1	1	1	1	1	1
North Macedonia						1	1
Malaysia	1	1	1	1	1	1	1	1
Mexico	1	1	1	1	1	1	1	1	1
Pakistan	1	1	1	1	1	1	1	1
Portugal	1		1	1	1	1	1	1
Romania	1	1	1			1	1
Singapore	1	1	1	1	1	1	1	1
Slovenia	1		1	1	1	1	1	1
South Africa		1	1
Sweden	1	1	1					1
Taiwan	1	1	1					1
Thailand	1	1	1	1			1
Tunisia	1	1	1	1	1	1	1	1
Turkey						1	1
Uganda	1	1		1	1	1		1
United Kingdom	1	1	1	1	1	1	1	1
United Arab Emirates	1	1	1	1	1	1	1	1
United States	1		1	1	1	1	1	1
Vietnam						1
TOTAL	27	18	26	22	19	23	24	20	2
Percentage	81.8182	54.5455	78.7879	66.6667	57.5758	69.697	72.7273	60.6061	6.06061
